# Supplementary material for: Microfluidic Formation of Double-Stacked Planar Bilayer Lipid Membranes by Controlling the Water-Oil Interface
Source: Micromachines (Basel). 2018 May 22;9(5):253. doi: 10.3390/mi9050253 (PMC6187563; doi:10.3390/mi9050253)
Supplement: Supplementary file 1 [file micromachines-09-00253-s001.zip]

Archive with 5 entries (4 files):
- micromachines-300580-supplementary/
- micromachines-300580-supplementary/micromachines-300580-Supplementary.docx
- micromachines-300580-supplementary/Movie1.wmv
- micromachines-300580-supplementary/Movie2.wmv
- micromachines-300580-supplementary/Movie3.wmv
